# Supplementary material for: Survival of the weakest in non-transitive asymmetric interactions among strains of E. coli
Source: Nat Commun. 2020 Nov 27;11:6055. doi: 10.1038/s41467-020-19963-8 (PMC7699631; doi:10.1038/s41467-020-19963-8)
Supplement: Supplementary file 15 — Source Data [file 41467_2020_19963_MOESM15_ESM.xlsx]

## Sheet: Fig 3a, Supp Fig 4b,c and 6b,c
RPS 1
		Strain R					Strain G					Strain B
	number of colonies	dilution factor	CFU	mean		number of colonies	dilution factor	CFU			number of colonies	dilution factor	CFU
0h	4	100000	200000000	2.16667e+08	2.88675e+07	7	100000	350000000	2.33333e+08	1.25831e+08	5	100000	250000000	2.66667e+08	7.63763e+07
0h	4	100000	200000000			2	100000	100000000			4	100000	200000000
0h	5	100000	250000000			5	100000	250000000			7	100000	350000000
10min	3	100000	150000000	1.66667e+08	2.88675e+07	3	1000	1500000	2000000	500000	6	100000	300000000	200000000	8.66025e+07
10min	4	100000	200000000			4	1000	2000000			3	100000	150000000
10min	3	100000	150000000			5	1000	2500000			3	100000	150000000
20min	1	100000	50000000	100000000	8.66025e+07	2	1000	1000000	1.16667e+06	288675	4	100000	200000000	2.33333e+08	2.88675e+07
20min	4	100000	200000000			3	1000	1500000			5	100000	250000000
20min	1	100000	50000000			2	1000	1000000			5	100000	250000000
30min	3	100000	150000000	1.66667e+08	2.88675e+07	1	1000	500000	500000	0	6	100000	300000000	250000000	50000000
30min	3	100000	150000000			1	1000	500000			5	100000	250000000
30min	4	100000	200000000			1	1000	500000			4	100000	200000000
40min	19	10000	95000000	165000000	6.06218e+07	3	1000	1500000	1.16667e+06	288675	6	100000	300000000	2.33333e+08	5.7735e+07
40min	4	100000	200000000			2	1000	1000000			4	100000	200000000
40min	4	100000	200000000			2	1000	1000000			4	100000	200000000
50min	2	100000	100000000	1.33333e+08	2.88675e+07	2	1000	1000000	833333	288675	6	100000	300000000	2.66667e+08	1.04083e+08
50min	3	100000	150000000			2	1000	1000000			3	100000	150000000
50min	3	100000	150000000			1	1000	500000			7	100000	350000000
60min	2	100000	100000000	100000000	0	1	1000	500000	666667	288675	1	100000	50000000	1.66667e+08	1.04083e+08
60min	2	100000	100000000			1	1000	500000			5	100000	250000000
60min	2	100000	100000000			2	1000	1000000			4	100000	200000000
70min	3	100000	150000000	1.16667e+08	2.88675e+07	8	100	400000	416667	125831	2	100000	100000000	115000000	3.04138e+07
70min	2	100000	100000000			11	100	550000			19	10000	95000000
70min	2	100000	100000000			6	100	300000			3	100000	150000000
80min	2	100000	100000000	1.23333e+08	6.80686e+07	1	1000	500000	1000000	500000	1	100000	50000000	9.16667e+07	5.20416e+07
80min	14	10000	70000000			3	1000	1500000			3	100000	150000000
80min	4	100000	200000000			2	1000	1000000			15	10000	75000000
90min	5	100000	250000000	1.66667e+08	1.04083e+08	2	1000	1000000	666667	288675	2	100000	100000000	8.66667e+07	2.3094e+07
90min	1	100000	50000000			1	1000	500000			12	10000	60000000
90min	4	100000	200000000			1	1000	500000			2	100000	100000000
RPS 2
		Strain G2					Strain R2					Strain B2
	number of colonies	dilution factor	CFU	mean		number of colonies	dilution factor	CFU			number of colonies	dilution factor	CFU
0h	8	100000	400000000	4.16667e+08	2.88675e+07	5	100000	250000000	160000000	8.544e+07	11	100000	550000000	5.33333e+08	2.88675e+07
0h	8	100000	400000000			3	100000	150000000			11	100000	550000000
0h	9	100000	450000000			16	10000	80000000			10	100000	500000000
10min	5	100000	250000000	2.66667e+08	1.75594e+08	2	1000	1000000	683333	548483	1	100	50000	200000	259808
10min	9	100000	450000000			1	100	50000			1	1000	500000
10min	2	100000	100000000			2	1000	1000000			1	100	50000
20min	7	100000	350000000	2.66667e+08	1.04083e+08	3	100	150000	166667	28867.5	0	100	0	0	0
20min	6	100000	300000000			4	100	200000			0	100	0
20min	3	100000	150000000			3	100	150000			0	100	0
30min	9	100000	450000000	4.16667e+08	5.7735e+07	5	100	250000	433333	500833	1	100	50000	33333.3	28867.5
30min	9	100000	450000000			1	100	50000			1	100	50000
30min	7	100000	350000000			2	1000	1000000			0	100	0
40min	5	100000	250000000	2.16667e+08	5.7735e+07	0	100	0	16666.7	28867.5	3	100	150000	150000	0
40min	3	100000	150000000			1	100	50000			3	100	150000
40min	5	100000	250000000			0	100	0			3	100	150000
50min	5	100000	250000000	200000000	50000000	1	100	50000	33333.3	28867.5	1	100	50000	100000	50000
50min	3	100000	150000000			0	100	0			2	100	100000
50min	4	100000	200000000			1	100	50000			3	100	150000
60min	10	100000	500000000	4.83333e+08	2.88675e+07	1	100	50000	16666.7	28867.5	2	100	100000	283333	202073
60min	9	100000	450000000			0	100	0			5	100	250000
60min	10	100000	500000000			0	100	0			1	1000	500000
70min	12	100000	600000000	4.16667e+08	1.60728e+08	0	100	0	0	0	1	100	50000	150000	100000
70min	6	100000	300000000			0	100	0			5	100	250000
70min	7	100000	350000000			0	100	0			3	100	150000
80min	14	100000	700000000	600000000	100000000	0	100	0	0	0	3	100	150000	133333	76376.3
80min	12	100000	600000000			0	100	0			1	100	50000
80min	10	100000	500000000			0	100	0			4	100	200000
90min	14	100000	700000000	5.66667e+08	1.52753e+08	0	100	0	0	0	7	100	350000	283333	76376.3
90min	12	100000	600000000			0	100	0			4	100	200000
90min	8	100000	400000000			0	100	0			6	100	300000

## Sheet: Supp Fig 4a, 6a
	Strain	R	R	R	G	G	G	B	B	B	G2	G2	G2	R2	R2	R2	B2	B2	B2
Time (min)
0		0.107	0.103	0.108	0.179	0.169	0.166	0.243	0.225	0.226	0.18	0.177	0.176	0.132	0.129	0.13	0.11	0.108	0.114
20		0.226	0.221	0.231	0.387	0.391	0.388	0.422	0.426	0.429	0.383	0.381	0.385	0.261	0.258	0.261	0.224	0.22	0.231
40		0.399	0.397	0.388	0.546	0.542	0.55	0.652	0.644	0.658	0.551	0.542	0.581	0.432	0.441	0.433	0.458	0.448	0.446
60		0.729	0.731	0.725	0.951	0.95	0.946	1.08	1.07	1.083	0.951	0.95	0.946	0.802	0.799	0.793	0.653	0.65	0.655
